# Supplementary material for: Tolerance for corruption and descriptive social norm: An experimental study of embezzlement
Source: PLoS One. 2024 May 20;19(5):e0303558. doi: 10.1371/journal.pone.0303558 (PMC11104634; doi:10.1371/journal.pone.0303558)
Supplement: S1 File — (ZIP) [file pone.0303558.s002.zip]

Archive with 1 entries (1 files):
- Tolerance for Corruption and Descriptive Social Norm.dta
